# Supplementary material for: The Bitome: digitized genomic features reveal fundamental genome organization
Source: Nucleic Acids Res. 2020 Sep 25;48(18):10157–63. doi: 10.1093/nar/gkaa774 (PMC7544223; doi:10.1093/nar/gkaa774)
Supplement: gkaa774_Supplemental_Files [file gkaa774_supplemental_files.zip]

Archive with 2 entries (2 files):
- Supplementary Data - Revised.pdf
- Table S1.xlsx
