# Supplementary material for: The Bitome: digitized genomic features reveal fundamental genome organization
Source: Nucleic Acids Res. 2020 Sep 25;48(18):10157–63. doi: 10.1093/nar/gkaa774 (PMC7544223; doi:10.1093/nar/gkaa774)
Supplement: gkaa774_Supplemental_Files [file gkaa774_supplemental_files.zip › Table S1.xlsx]

## Sheet: Sheet1
Row Label	Coverage (%)
operon_(-1)	48
TU_(-1)	47
operon_(+1)	46
TU_(+1)	45
sigmulon_Sigma70	35
mRNA_structure	29
base_C_(+1)	25
base_G_(-1)	25
base_G_(+1)	25
base_C_(-1)	25
base_A_(+1)	25
base_T_(-1)	25
base_T_(+1)	25
base_A_(-1)	25
gene_CDS_(-2)	15
protein_(-2)	15
gene_CDS_(-1)	14
protein_(-1)	14
gene_CDS_(+1)	14
protein_(+1)	14
gene_CDS_(-3)	14
protein_(-3)	14
gene_CDS_(+2)	13
gene_CDS_(+3)	13
protein_(+2)	13
protein_(+3)	13
residue_exposure_-_(-2)	8.6
residue_exposure_-_(-1)	8.3
residue_exposure_-_(-3)	8.1
residue_exposure_-_(+1)	8.1
residue_exposure_-_(+3)	7.7
residue_exposure_-_(+2)	7.7
sigmulon_Sigma38	7.5
residue_exposure_e_(-1)	5.9
residue_exposure_e_(-2)	5.9
residue_exposure_e_(+1)	5.7
residue_exposure_e_(-3)	5.7
residue_exposure_e_(+3)	5.4
residue_exposure_e_(+2)	5.4
secondary_structure_H_(-2)	4.9
secondary_structure_H_(-3)	4.9
secondary_structure_H_(+1)	4.9
secondary_structure_H_(+3)	4.8
secondary_structure_H_(-1)	4.7
secondary_structure_H_(+2)	4.5
secondary_structure_-_(-2)	3.8
secondary_structure_-_(-1)	3.7
sigmulon_Sigma32	3.6
secondary_structure_-_(+1)	3.6
secondary_structure_-_(-3)	3.6
secondary_structure_-_(+2)	3.4
secondary_structure_-_(+3)	3.3
sigmulon_Sigma54	3
sigmulon_Sigma24	3
secondary_structure_E_(-1)	2
secondary_structure_E_(-2)	2
COG_E_(-1)	1.9
i-modulon_RpoS	1.9
secondary_structure_E_(-3)	1.9
COG_G_(-2)	1.8
secondary_structure_E_(+2)	1.8
secondary_structure_E_(+3)	1.7
secondary_structure_E_(+1)	1.7
COG_G_(+1)	1.6
COG_E_(+1)	1.6
promoter_(-1)	1.6
amino_acid_L_(-2)	1.6
promoter_(+1)	1.6
COG_E_(+3)	1.6
COG_G_(+2)	1.5
amino_acid_L_(-1)	1.5
COG_G_(-3)	1.5
amino_acid_L_(-3)	1.5
amino_acid_L_(+1)	1.5
COG_G_(-1)	1.5
amino_acid_L_(+2)	1.5
COG_C_(-2)	1.4
amino_acid_L_(+3)	1.4
regulon_LexA_LexA repressor	1.4
amino_acid_A_(-2)	1.4
secondary_structure_T_(-2)	1.4
COG_E_(-3)	1.4
secondary_structure_S_(-1)	1.4
secondary_structure_T_(-3)	1.4
secondary_structure_T_(-1)	1.4
secondary_structure_S_(-2)	1.4
secondary_structure_S_(-3)	1.4
secondary_structure_T_(+1)	1.4
amino_acid_A_(+1)	1.4
amino_acid_A_(-1)	1.4
secondary_structure_S_(+1)	1.3
amino_acid_A_(-3)	1.3
sigmulon_Sigma28	1.3
i-modulon_Crp-1	1.3
secondary_structure_S_(+2)	1.3
secondary_structure_T_(+2)	1.3
secondary_structure_T_(+3)	1.3
amino_acid_A_(+3)	1.3
secondary_structure_S_(+3)	1.3
amino_acid_A_(+2)	1.3
COG_G_(+3)	1.2
i-modulon_NtrC+RpoN	1.2
COG_C_(+2)	1.2
COG_C_(+1)	1.2
COG_E_(-2)	1.2
COG_C_(+3)	1.2
COG_C_(-3)	1.2
i-modulon_Fur-1	1.1
COG_M_(-2)	1.1
amino_acid_G_(-2)	1.1
COG_C_(-1)	1.1
COG_M_(-1)	1.1
amino_acid_V_(-2)	1.1
amino_acid_G_(-1)	1.1
COG_M_(+1)	1
amino_acid_V_(-1)	1
COG_J_(-2)	1
i-modulon_Fnr	1
amino_acid_G_(+1)	1
i-modulon_ArcA-1	1
regulon_CRP_CRP activator	1
amino_acid_G_(-3)	1
amino_acid_V_(+1)	0.99
amino_acid_G_(+2)	0.98
amino_acid_V_(-3)	0.98
amino_acid_G_(+3)	0.97
COG_K_(+3)	0.97
COG_K_(-2)	0.96
amino_acid_V_(+2)	0.94
COG_P_(-2)	0.93
COG_E_(+2)	0.93
COG_R_(-2)	0.92
amino_acid_V_(+3)	0.92
COG_M_(-3)	0.92
COG_M_(+2)	0.91
i-modulon_Nac	0.9
i-modulon_Lrp	0.89
amino_acid_I_(-2)	0.89
i-modulon_SoxS	0.87
COG_J_(-3)	0.86
COG_J_(-1)	0.86
amino_acid_I_(-1)	0.86
amino_acid_I_(+1)	0.86
amino_acid_S_(-2)	0.85
COG_R_(+3)	0.84
amino_acid_E_(-1)	0.84
amino_acid_E_(-2)	0.84
amino_acid_S_(-1)	0.82
COG_L_(-3)	0.82
amino_acid_I_(-3)	0.82
COG_T_(-1)	0.82
COG_T_(+1)	0.82
COG_R_(-3)	0.82
i-modulon_Crp-2	0.81
amino_acid_E_(-3)	0.81
amino_acid_S_(+1)	0.81
amino_acid_E_(+1)	0.81
COG_M_(+3)	0.8
amino_acid_I_(+3)	0.8
COG_P_(-1)	0.8
amino_acid_T_(-2)	0.8
amino_acid_I_(+2)	0.79
COG_K_(-3)	0.79
codon_CTG_(-2)	0.79
amino_acid_R_(-1)	0.79
COG_K_(-1)	0.78
COG_K_(+2)	0.78
amino_acid_S_(-3)	0.78
amino_acid_R_(-2)	0.78
amino_acid_S_(+2)	0.78
amino_acid_R_(-3)	0.77
amino_acid_E_(+3)	0.77
codon_CTG_(-1)	0.77
amino_acid_S_(+3)	0.76
amino_acid_T_(-1)	0.76
amino_acid_T_(+1)	0.76
codon_CTG_(-3)	0.76
amino_acid_E_(+2)	0.75
amino_acid_D_(-1)	0.75
amino_acid_R_(+1)	0.75
amino_acid_D_(-2)	0.75
COG_R_(+2)	0.75
amino_acid_T_(-3)	0.75
codon_CTG_(+1)	0.74
amino_acid_R_(+2)	0.74
regulon_NsrR_NsrR repressor	0.74
amino_acid_R_(+3)	0.74
COG_P_(+2)	0.73
amino_acid_D_(+1)	0.73
gene_pseudo_(+2)	0.73
amino_acid_T_(+2)	0.72
codon_CTG_(+2)	0.72
regulon_PhoB_PhoB activator	0.71
regulon_FlhDC_FlhDC activator	0.71
amino_acid_D_(-3)	0.71
codon_CTG_(+3)	0.71
amino_acid_T_(+3)	0.7
COG_K_(+1)	0.69
COG_L_(+3)	0.69
regulon_FNR_FNR activator	0.68
COG_T_(-3)	0.68
amino_acid_D_(+2)	0.68
amino_acid_D_(+3)	0.67
COG_H_(-2)	0.67
COG_J_(+3)	0.67
i-modulon_FlhDC	0.67
COG_S_(-3)	0.66
amino_acid_P_(-2)	0.65
amino_acid_P_(-1)	0.65
amino_acid_Q_(-3)	0.64
amino_acid_K_(+1)	0.64
amino_acid_Q_(-2)	0.64
amino_acid_K_(-1)	0.64
amino_acid_K_(-2)	0.64
i-modulon_RcsAB	0.64
COG_F_(+1)	0.64
COG_T_(+2)	0.63
i-modulon_NarL	0.63
COG_P_(+3)	0.63
repeat_region_(+1)	0.63
COG_S_(+2)	0.62
COG_L_(+1)	0.62
amino_acid_Q_(-1)	0.62
i-modulon_FliA	0.62
regulon_CRP_CRP repressor	0.62
amino_acid_P_(-3)	0.62
amino_acid_P_(+1)	0.61
amino_acid_Q_(+1)	0.61
COG_L_(-1)	0.61
COG_P_(+1)	0.61
amino_acid_K_(-3)	0.6
amino_acid_P_(+3)	0.6
amino_acid_Q_(+2)	0.6
COG_P_(-3)	0.6
regulon_Fis,H-NS,Lrp_Fis activator H-NS repressor Lrp repressor	0.59
COG_T_(-2)	0.59
amino_acid_Q_(+3)	0.59
amino_acid_P_(+2)	0.58
COG_S_(+1)	0.58
codon_GAA_(-1)	0.58
amino_acid_N_(-2)	0.58
COG_L_(+2)	0.58
COG_J_(+2)	0.58
codon_GAA_(-2)	0.58
amino_acid_F_(-2)	0.57
amino_acid_N_(-1)	0.57
amino_acid_K_(+2)	0.57
amino_acid_K_(+3)	0.56
mobile_element_(+1)	0.56
amino_acid_F_(-1)	0.56
COG_H_(+3)	0.56
codon_GAA_(+1)	0.56
regulon_PhoP_PhoP activator	0.56
codon_GAA_(-3)	0.56
COG_H_(-1)	0.56
gene_pseudo_(+1)	0.56
COG_O_(-1)	0.55
amino_acid_F_(+1)	0.55
mobile_element_(-1)	0.55
amino_acid_N_(-3)	0.54
regulon_Cra_Cra repressor	0.54
amino_acid_N_(+1)	0.54
COG_O_(-2)	0.54
amino_acid_F_(-3)	0.54
regulon_NtrC_NtrC activator	0.54
codon_GAA_(+3)	0.53
regulon_Fis_Fis activator	0.53
i-modulon_Fur-2	0.53
COG_R_(-1)	0.53
COG_O_(+1)	0.53
i-modulon_EvgA	0.52
codon_GAA_(+2)	0.52
amino_acid_F_(+3)	0.52
amino_acid_N_(+2)	0.51
amino_acid_F_(+2)	0.51
amino_acid_N_(+3)	0.51
codon_GCG_(-2)	0.5
codon_GCG_(-3)	0.5
gene_pseudo_(-1)	0.5
codon_AAA_(-1)	0.49
codon_AAA_(+1)	0.49
codon_AAA_(-2)	0.49
COG_S_(-1)	0.49
codon_GCG_(-1)	0.48
i-modulon_ArcA-2	0.48
COG_N_(-2)	0.48
COG_I_(-3)	0.48
codon_GCG_(+1)	0.48
COG_O_(+3)	0.48
COG_T_(+3)	0.48
i-modulon_NagC/TyrR	0.47
COG_I_(+1)	0.47
i-modulon_AllR/AraC/FucR	0.47
codon_GAT_(-2)	0.47
codon_GAT_(-1)	0.47
COG_I_(-1)	0.47
regulon_CpxR_CpxR activator	0.47
codon_AAA_(-3)	0.47
COG_H_(+2)	0.47
gene_pseudo_(-3)	0.46
codon_GGC_(-2)	0.46
codon_GAT_(+1)	0.46
codon_GCG_(+3)	0.46
codon_ATT_(-2)	0.46
i-modulon_Cra	0.45
codon_GCG_(+2)	0.45
COG_S_(-2)	0.45
COG_N_(+1)	0.44
codon_GAT_(-3)	0.44
codon_AAA_(+2)	0.44
codon_ATT_(-1)	0.44
i-modulon_PurR-1	0.44
codon_GGC_(-1)	0.44
COG_H_(-3)	0.43
codon_ATT_(+1)	0.43
COG_F_(+3)	0.43
i-modulon_CysB	0.43
codon_AAA_(+3)	0.43
gene_pseudo_(+3)	0.43
codon_GAT_(+2)	0.43
i-modulon_ExuR/FucR	0.42
amino_acid_M_(-2)	0.42
COG_I_(-2)	0.42
codon_GAT_(+3)	0.42
codon_CAG_(-2)	0.42
codon_CAG_(-3)	0.42
amino_acid_Y_(-1)	0.42
COG_I_(+3)	0.42
codon_ATT_(-3)	0.42
codon_ATG_(-2)	0.42
amino_acid_Y_(-2)	0.42
codon_GGC_(+1)	0.41
codon_ATT_(+2)	0.41
codon_ATT_(+3)	0.41
i-modulon_MetJ	0.41
codon_GGC_(-3)	0.41
amino_acid_M_(-1)	0.41
codon_CAG_(-1)	0.4
codon_ATG_(-1)	0.4
COG_J_(+1)	0.4
amino_acid_Y_(+1)	0.4
codon_GGC_(+2)	0.4
amino_acid_M_(+1)	0.4
codon_CAG_(+1)	0.4
codon_GGC_(+3)	0.4
attenuator_transcription_(-1)	0.4
codon_ATG_(+1)	0.39
regulon_H-NS_H-NS repressor	0.39
COG_L_(-2)	0.39
COG_F_(-2)	0.39
regulon_Fur_Fur repressor	0.39
codon_GTG_(-2)	0.39
codon_CAG_(+2)	0.39
codon_CAG_(+3)	0.39
regulon_ArgR_ArgR repressor	0.39
COG_H_(+1)	0.39
codon_GTG_(-1)	0.39
amino_acid_M_(-3)	0.39
COG_N_(-3)	0.39
amino_acid_Y_(-3)	0.39
regulon_MraZ,PdhR_MraZ repressor PdhR repressor	0.39
COG_V_(-3)	0.38
COG_V_(+2)	0.38
codon_GGT_(-2)	0.38
codon_ATG_(-3)	0.38
COG_I_(+2)	0.38
amino_acid_Y_(+3)	0.38
COG_S_(+3)	0.38
i-modulon_GadEWX	0.38
secondary_structure_G_(-2)	0.38
secondary_structure_G_(-1)	0.38
amino_acid_M_(+3)	0.37
codon_ATC_(-2)	0.37
gene_pseudo_(-2)	0.37
codon_GTG_(+1)	0.37
attenuator_transcription_(+1)	0.37
COG_R_(+1)	0.37
regulon_Fis_Fis repressor	0.37
amino_acid_M_(+2)	0.37
codon_ATG_(+3)	0.37
COG_O_(-3)	0.37
codon_GTG_(-3)	0.37
codon_ATC_(-1)	0.37
codon_GCC_(+1)	0.37
secondary_structure_G_(+1)	0.37
codon_GCC_(-2)	0.37
codon_ATG_(+2)	0.37
codon_GCC_(-1)	0.37
codon_ATC_(+1)	0.37
codon_GGT_(-1)	0.36
amino_acid_Y_(+2)	0.36
secondary_structure_G_(-3)	0.36
COG_N_(+3)	0.36
codon_GCC_(-3)	0.36
secondary_structure_G_(+3)	0.36
i-modulon_XylR	0.36
COG_O_(+2)	0.36
codon_GGT_(+1)	0.35
codon_GTG_(+2)	0.35
regulon_Lrp_Lrp repressor	0.35
codon_GTG_(+3)	0.35
regulon_PurR_PurR repressor	0.35
codon_GCC_(+2)	0.35
codon_CCG_(-2)	0.35
codon_CCG_(-1)	0.35
codon_ACC_(-2)	0.35
codon_ATC_(-3)	0.35
codon_GGT_(-3)	0.34
regulon_FNR,NarL_FNR activator NarL repressor	0.34
codon_GCC_(+3)	0.34
codon_ACC_(-1)	0.34
i-modulon_GntR/TyrR	0.34
codon_ACC_(+1)	0.34
codon_ATC_(+3)	0.33
codon_ATC_(+2)	0.33
i-modulon_FadR/IclR	0.33
COG_N_(+2)	0.33
amino_acid_H_(-2)	0.33
codon_CCG_(-3)	0.33
regulon_ArcA,FNR,IHF,NarL_ArcA repressor FNR repressor IHF repressor NarL activator	0.33
codon_ACC_(-3)	0.33
codon_AAC_(-2)	0.33
codon_TTT_(-2)	0.33
amino_acid_H_(-3)	0.33
i-modulon_RpoH	0.32
codon_GGT_(+3)	0.32
codon_CCG_(+3)	0.32
COG_F_(-1)	0.32
codon_CCG_(+1)	0.32
codon_TTT_(-1)	0.32
codon_CGC_(-2)	0.32
codon_GGT_(+2)	0.32
COG_F_(+2)	0.32
codon_AAC_(-1)	0.32
amino_acid_H_(-1)	0.32
regulon_BaeR,CpxR_BaeR activator CpxR activator	0.32
codon_ACC_(+2)	0.32
codon_CGC_(-3)	0.32
secondary_structure_G_(+2)	0.32
codon_CGC_(-1)	0.32
codon_CGT_(-1)	0.31
regulon_CpxR_CpxR repressor	0.31
amino_acid_H_(+1)	0.31
amino_acid_H_(+3)	0.31
COG_V_(+3)	0.31
i-modulon_ArgR	0.31
codon_TTT_(-3)	0.31
codon_CCG_(+2)	0.31
codon_CGT_(-2)	0.31
codon_ACC_(+3)	0.31
codon_TTT_(+1)	0.31
i-modulon_MalT	0.31
COG_V_(-1)	0.3
codon_CGC_(+3)	0.3
codon_CGC_(+1)	0.3
codon_TTT_(+2)	0.3
codon_TTT_(+3)	0.3
codon_GCA_(-2)	0.3
codon_AAC_(+1)	0.3
codon_AAC_(-3)	0.3
codon_CGC_(+2)	0.3
codon_CGT_(-3)	0.3
i-modulon_Tryptophan	0.29
codon_CGT_(+1)	0.29
regulon_CRP,FNR,FhlA,HyfR_CRP activator FNR repressor FhlA activator HyfR activator	0.29
codon_GCA_(+1)	0.29
i-modulon_DhaR/Mlc	0.29
regulon_CRP,Fur_CRP activator Fur repressor	0.29
i-modulon_Leu/Ile	0.29
codon_GAC_(-1)	0.29
codon_CGT_(+2)	0.29
codon_GCA_(-1)	0.28
codon_AAC_(+2)	0.28
amino_acid_H_(+2)	0.28
COG_Q_(+2)	0.28
codon_GTT_(-2)	0.28
codon_GCA_(-3)	0.28
codon_GAC_(-2)	0.28
COG_F_(-3)	0.28
codon_AAC_(+3)	0.27
codon_CGT_(+3)	0.27
COG_V_(-2)	0.27
COG_N_(-1)	0.27
codon_GTT_(-1)	0.27
codon_GCA_(+3)	0.27
codon_GAC_(-3)	0.27
codon_GAC_(+1)	0.27
codon_GCA_(+2)	0.26
i-modulon_Copper	0.26
regulon_FlhDC,ModE,NarL,NarP_FlhDC activator ModE activator NarL repressor NarP repressor	0.26
regulon_FNR,FlhDC,ModE,NarL,NarP_FNR activator FlhDC activator ModE activator NarL repressor NarP activator	0.26
codon_GAG_(-2)	0.26
i-modulon_Zinc	0.26
gene_rRNA_(+2)	0.26
i-modulon_CdaR	0.26
i-modulon_Pyruvate	0.26
codon_AAT_(-2)	0.26
codon_GAG_(-1)	0.25
codon_GAC_(+3)	0.25
codon_GTT_(-3)	0.25
codon_GTT_(+1)	0.25
codon_GAG_(-3)	0.25
codon_GAC_(+2)	0.25
i-modulon_PurR-2	0.25
codon_TTC_(-2)	0.25
codon_AAT_(-1)	0.25
i-modulon_GlpR	0.25
codon_AAT_(-3)	0.24
codon_GAG_(+1)	0.24
regulon_IscR_IscR repressor	0.24
codon_GTT_(+2)	0.24
codon_AAT_(+1)	0.24
codon_TTC_(+1)	0.24
i-modulon_CsqR	0.24
codon_TTC_(-1)	0.24
codon_GAG_(+3)	0.24
COG_D_(+2)	0.24
codon_TAT_(-2)	0.24
regulon_Fis,Lrp_Fis activator Lrp repressor	0.23
codon_GCT_(-2)	0.23
codon_GTC_(-2)	0.23
codon_AGC_(-1)	0.23
codon_GTT_(+3)	0.23
codon_GAG_(+2)	0.23
codon_AGC_(-2)	0.23
codon_TTC_(-3)	0.23
codon_AAT_(+3)	0.23
regulon_H-NS,SlyA_H-NS repressor SlyA activator	0.23
regulon_Fur,H-NS_Fur repressor H-NS repressor	0.23
regulon_AllR_AllR repressor	0.23
codon_AAT_(+2)	0.23
codon_TAT_(-1)	0.23
codon_AGC_(+2)	0.23
codon_TAT_(+1)	0.23
regulon_NagC_NagC repressor	0.23
codon_CAA_(-3)	0.23
codon_GTC_(-1)	0.23
regulon_EvgA_EvgA activator	0.22
codon_TGG_(-2)	0.22
amino_acid_W_(-2)	0.22
i-modulon_CpxR	0.22
COG_D_(-1)	0.22
i-modulon_Thiamine	0.22
codon_CAA_(-2)	0.22
codon_TAT_(-3)	0.22
codon_AGC_(-3)	0.22
codon_TTC_(+3)	0.22
regulon_ArcA,CRP,FNR,Fur_ArcA dual CRP activator FNR repressor Fur activator	0.22
codon_AGC_(+1)	0.22
codon_TGG_(-1)	0.22
amino_acid_W_(-1)	0.22
codon_GCT_(+1)	0.22
codon_ACG_(-2)	0.22
codon_TAT_(+3)	0.22
codon_CAA_(-1)	0.22
codon_GTC_(+1)	0.21
codon_GCT_(-1)	0.21
codon_CAA_(+1)	0.21
codon_TGG_(-3)	0.21
amino_acid_W_(-3)	0.21
codon_AGC_(+3)	0.21
regulon_Nac_Nac activator	0.21
codon_TAT_(+2)	0.21
codon_TGG_(+1)	0.21
amino_acid_W_(+1)	0.21
codon_GTC_(-3)	0.21
i-modulon_FecI	0.21
codon_CAA_(+2)	0.21
codon_TTC_(+2)	0.21
codon_TGG_(+3)	0.21
amino_acid_W_(+3)	0.21
regulon_SoxS_SoxS activator	0.21
codon_TTG_(-2)	0.21
regulon_CRP,IHF,PaaX,SlyA_CRP activator IHF activator PaaX repressor SlyA activator	0.21
COG_U_(+1)	0.21
codon_GCT_(+3)	0.2
codon_GTC_(+2)	0.2
codon_GCT_(-3)	0.2
codon_TGG_(+2)	0.2
amino_acid_W_(+2)	0.2
codon_ACG_(+2)	0.2
regulon_RcsB-BglJ_RcsB-BglJ activator	0.2
codon_ACG_(-3)	0.2
codon_ACG_(+1)	0.2
regulon_CRP,LsrR_CRP activator LsrR repressor	0.2
codon_GCT_(+2)	0.2
COG_Q_(+3)	0.2
codon_CAA_(+3)	0.2
codon_TTA_(-2)	0.2
codon_ACG_(-1)	0.2
codon_GTC_(+3)	0.2
i-modulon_YgbI	0.2
i-modulon_GadWX	0.2
regulon_CRP,Cra_CRP activator Cra repressor	0.2
COG_V_(+1)	0.19
codon_TTA_(+2)	0.19
i-modulon_YieP	0.19
regulon_FadR_FadR activator	0.19
codon_TTA_(+1)	0.19
regulon_CusR,HprR,PhoB_CusR activator HprR activator PhoB activator	0.19
codon_TTG_(-3)	0.19
codon_TTG_(+2)	0.19
regulon_CRP,FNR,IHF,TdcA,TdcR_CRP activator FNR activator IHF activator TdcA activator TdcR activator	0.19
codon_TTA_(-3)	0.19
codon_TAC_(-1)	0.19
codon_TTA_(+3)	0.19
i-modulon_YiaJ	0.19
codon_ACG_(+3)	0.19
codon_TTA_(-1)	0.19
codon_TTG_(-1)	0.19
codon_CAT_(-3)	0.19
codon_TTG_(+1)	0.19
codon_TTG_(+3)	0.19
COG_D_(+1)	0.18
codon_CAT_(-1)	0.18
i-modulon_PrpR	0.18
codon_CAT_(-2)	0.18
regulon_ArcA,GlcC,IHF,PdhR_ArcA repressor GlcC activator IHF activator PdhR repressor	0.18
codon_CAT_(+1)	0.18
codon_TAC_(-2)	0.18
i-modulon_Cbl+CysB	0.18
i-modulon_PuuR	0.18
regulon_CRP,IHF,YiaJ_CRP unknown CRP activator IHF activator YiaJ repressor	0.17
COG_Q_(+1)	0.17
codon_CAT_(+3)	0.17
i-modulon_GlcC	0.17
codon_TAC_(+1)	0.17
i-modulon_His-tRNA	0.17
regulon_FhlA,IHF,ModE,NsrR_FhlA activator IHF activator ModE activator NsrR repressor	0.17
regulon_CRP,FucR_CRP activator FucR activator	0.17
regulon_ArcA,CRP,CaiF,FNR,H-NS_ArcA activator CRP activator CaiF activator FNR activator H-NS repressor	0.17
amino_acid_C_(-2)	0.17
codon_GTA_(-2)	0.17
amino_acid_C_(-1)	0.17
gene_rRNA_(+1)	0.17
codon_TAC_(-3)	0.17
regulon_PhoB_PhoB repressor	0.17
codon_CAT_(+2)	0.17
amino_acid_C_(+1)	0.17
codon_GGG_(-2)	0.16
codon_TAC_(+3)	0.16
amino_acid_C_(-3)	0.16
regulon_GadX_GadX activator	0.16
codon_CTC_(-2)	0.16
regulon_AdiY,ArgR,CRP,FNR,Fur,GadE,HdfR,IHF,Lrp,Nac_AdiY activator ArgR repressor CRP repressor FNR repressor Fur repressor GadE activator HdfR activator IHF activator Lrp activator Nac repressor	0.16
COG_D_(-3)	0.16
regulon_CysB_CysB activator	0.16
regulon_PgrR_PgrR repressor	0.16
regulon_H-NS_H-NS activator	0.16
regulon_CRP,Cra,FNR,PdhR_CRP activator Cra repressor FNR dual PdhR repressor	0.16
codon_CTC_(+1)	0.16
codon_CTT_(-2)	0.16
codon_GTA_(+1)	0.16
codon_GGG_(-3)	0.16
codon_CTC_(+2)	0.16
codon_CTC_(-1)	0.16
codon_GTA_(-1)	0.15
codon_CTT_(-1)	0.15
codon_CTT_(+1)	0.15
codon_CTT_(+2)	0.15
codon_GGG_(-1)	0.15
amino_acid_C_(+3)	0.15
regulon_NhaR,OmpR_NhaR activator OmpR repressor	0.15
codon_GGG_(+2)	0.15
codon_CTC_(+3)	0.15
codon_CTC_(-3)	0.15
codon_CTT_(-3)	0.15
regulon_H-NS,IHF,Lrp_H-NS activator IHF activator Lrp activator	0.15
codon_TAC_(+2)	0.15
regulon_OxyR_OxyR activator	0.15
codon_GGG_(+1)	0.15
codon_AAG_(+1)	0.15
codon_GGG_(+3)	0.15
codon_GTA_(-3)	0.15
amino_acid_C_(+2)	0.15
codon_CTT_(+3)	0.15
COG_U_(+2)	0.15
codon_AAG_(-2)	0.15
codon_CAC_(-2)	0.15
secondary_structure_I_(+3)	0.15
regulon_CRP,CsiR,H-NS,Lrp_CRP activator CsiR repressor H-NS activator Lrp activator	0.14
regulon_FNR,Fis,IHF,NarL,RstA_FNR activator Fis repressor IHF activator NarL activator RstA activator	0.14
codon_GTA_(+2)	0.14
regulon_CsgD,FlhDC_CsgD repressor FlhDC activator	0.14
regulon_FNR,Fur,H-NS_FNR activator Fur repressor H-NS activator	0.14
regulon_DeoR_DeoR repressor	0.14
codon_AAG_(-1)	0.14
regulon_FNR_FNR repressor	0.14
regulon_Cra_Cra activator	0.14
regulon_ArcA,NarL_ArcA repressor NarL repressor	0.14
codon_GTA_(+3)	0.14
regulon_IHF_IHF repressor	0.14
regulon_IHF_IHF activator	0.14
secondary_structure_I_(-3)	0.14
codon_AAG_(-3)	0.14
regulon_FNR,Fis,FlhDC,IHF,NarL,NarP,NsrR_FNR activator Fis repressor FlhDC activator IHF dual NarL dual NarP activator NsrR repressor	0.14
secondary_structure_I_(+1)	0.14
codon_CAC_(-3)	0.14
i-modulon_OxyR	0.14
codon_CAC_(+3)	0.14
regulon_CRP,MhpR_CRP activator MhpR activator	0.14
regulon_MarA,SoxS_MarA activator SoxS activator	0.14
codon_CAC_(-1)	0.14
regulon_CRP,NagC_CRP dual NagC repressor	0.13
codon_ACT_(-2)	0.13
COG_D_(-2)	0.13
secondary_structure_I_(-2)	0.13
codon_CAC_(+1)	0.13
codon_AAG_(+3)	0.13
i-modulon_RbsR	0.13
regulon_ArgR,NtrC_ArgR activator NtrC activator	0.13
secondary_structure_B_(-1)	0.13
regulon_ArcA,FadR_ArcA repressor FadR repressor	0.13
sigmulon_Sigma19	0.13
regulon_CRP,Fur,HypT,PdhR_CRP activator Fur repressor HypT repressor PdhR activator	0.13
codon_TCT_(-2)	0.13
regulon_FNR,IHF_FNR repressor IHF activator	0.13
regulon_AgaR_AgaR repressor	0.13
regulon_MarA,Rob,SoxS_MarA activator Rob activator SoxS activator	0.13
secondary_structure_B_(-2)	0.13
regulon_AraC,CRP_AraC activator CRP activator	0.13
regulon_CRP,Cra,PrpR_CRP activator Cra repressor PrpR activator	0.13
codon_TCC_(-2)	0.13
TFBS_CRP-cAMP	0.13
codon_AGT_(-2)	0.13
regulon_AlsR_AlsR repressor	0.13
codon_ACT_(+1)	0.13
regulon_CRP,RbsR_CRP activator RbsR repressor	0.13
regulon_FNR,NarL,NarP_FNR activator NarL repressor NarP repressor	0.13
codon_TCG_(+1)	0.13
codon_TCG_(+2)	0.13
codon_TCG_(-2)	0.13
codon_ACT_(-1)	0.13
regulon_ArcA,BetI,Cra_ArcA repressor BetI repressor Cra activator	0.13
codon_AAG_(+2)	0.13
codon_ACT_(-3)	0.13
i-modulon_NikR	0.13
COG_U_(-2)	0.13
secondary_structure_I_(+2)	0.13
gene_rRNA_(-1)	0.13
codon_TCC_(-1)	0.13
regulon_FhlA,IHF,NsrR_FhlA activator IHF activator NsrR repressor	0.12
regulon_RcsB_RcsB activator	0.12
codon_TCT_(-1)	0.12
codon_TCG_(-1)	0.12
regulon_ArcA,CRP,PuuR_ArcA repressor CRP repressor PuuR repressor	0.12
codon_CCA_(-1)	0.12
regulon_CRP,H-NS,LeuO,SlyA_CRP repressor H-NS repressor LeuO activator SlyA activator	0.12
secondary_structure_I_(-1)	0.12
codon_TCG_(-3)	0.12
regulon_CRP,CytR_CRP dual CytR repressor	0.12
regulon_ArcA,Fur,Lrp,ModE_ArcA repressor Fur repressor Lrp repressor ModE repressor	0.12
secondary_structure_B_(-3)	0.12
codon_CCA_(-2)	0.12
codon_AGT_(-1)	0.12
regulon_CecR_CecR repressor	0.12
secondary_structure_B_(+1)	0.12
codon_TCC_(+1)	0.12
regulon_AppY,ArcA,Fis,IscR,NarL,NarP,YdeO_AppY activator ArcA activator Fis repressor IscR repressor NarL repressor NarP repressor YdeO activator	0.12
secondary_structure_B_(+2)	0.12
i-modulon_CecR	0.12
codon_TCC_(-3)	0.12
codon_TCT_(+1)	0.12
regulon_Fur,IHF,IscR,NsrR,OxyR_Fur repressor IHF activator IscR activator NsrR repressor OxyR activator	0.12
codon_TCG_(+3)	0.12
codon_CAC_(+2)	0.12
regulon_RcsAB_RcsAB activator	0.12
regulon_ArcA,NtrC,PhoP,RutR_ArcA activator NtrC activator PhoP activator RutR repressor	0.12
regulon_MngR_MngR repressor	0.12
codon_AGT_(+2)	0.12
codon_AGT_(-3)	0.12
codon_CCA_(-3)	0.12
codon_CCA_(+1)	0.12
COG_Q_(-1)	0.12
regulon_CRP,DpiA,FNR,NarL_CRP repressor DpiA activator FNR repressor NarL repressor	0.12
regulon_ArcA,CRP,GatR_ArcA repressor CRP activator GatR repressor	0.12
codon_AGT_(+1)	0.12
codon_TCC_(+3)	0.12
regulon_FNR,NarL,NikR_FNR activator NarL repressor NikR repressor	0.12
codon_GGA_(-2)	0.12
regulon_CRP,ChbR,NagC_CRP activator ChbR dual NagC repressor	0.12
regulon_PhoP_PhoP repressor	0.12
regulon_MetJ_MetJ repressor	0.11
regulon_ArcA_ArcA activator	0.11
codon_AGT_(+3)	0.11
regulon_ArcA,DpiA_ArcA repressor DpiA activator	0.11
codon_ACT_(+2)	0.11
regulon_CRP,Cra,FNR,Fis,H-NS,IHF,NarL,NarP_CRP repressor Cra repressor FNR activator Fis repressor H-NS repressor IHF dual NarL activator NarP activator	0.11
codon_TCT_(-3)	0.11
secondary_structure_B_(+3)	0.11
regulon_CRP,H-NS,LacI_CRP activator H-NS repressor LacI repressor	0.11
codon_GGA_(+2)	0.11
codon_CCA_(+2)	0.11
regulon_CRP,EvgA,FliZ,GadE,GadW,GadX,H-NS,YdeO_CRP repressor EvgA activator FliZ repressor GadE activator GadW activator GadX activator H-NS repressor YdeO activator	0.11
regulon_ArcA,FNR_ArcA repressor FNR activator	0.11
codon_ACT_(+3)	0.11
codon_CCA_(+3)	0.11
regulon_SgrR_SgrR repressor	0.11
codon_TCC_(+2)	0.11
i-modulon_GcvA	0.11
regulon_CRP,Fis,XylR_CRP activator Fis repressor XylR activator	0.11
i-modulon_AtoC	0.11
regulon_CRP,PhoB_CRP activator PhoB repressor	0.11
attenuator_translation_(-1)	0.11
codon_GGA_(-1)	0.11
regulon_CRP,GutM,H-NS,SrlR_CRP activator GutM activator H-NS activator SrlR repressor	0.11
regulon_CdaR,FNR,Fur,H-NS_CdaR activator FNR activator Fur repressor H-NS repressor	0.11
regulon_BirA_BirA repressor	0.11
codon_TCT_(+3)	0.11
regulon_ArcA,CRP,Cra,IHF,IclR_ArcA repressor CRP repressor Cra activator IHF activator IclR repressor	0.11
regulon_MarA_MarA activator	0.11
regulon_CysB,H-NS_CysB activator H-NS repressor	0.11
regulon_CRP,GntR,IdnR_CRP activator GntR repressor IdnR activator	0.11
regulon_YjjQ_YjjQ repressor	0.11
COG_U_(+3)	0.11
codon_TCT_(+2)	0.1
regulon_CRP,NagC_CRP activator NagC repressor	0.1
regulon_ArcA,CRP,Cra,CusR,FNR,Fis,Fur,GadE,HprR,PdhR_ArcA repressor CRP activator Cra repressor CusR activator FNR repressor Fis activator Fur repressor GadE activator HprR repressor PdhR repressor	0.1
regulon_CRP,H-NS_CRP activator H-NS activator	0.1
codon_GGA_(+1)	0.1
codon_TCA_(+1)	0.1
codon_GGA_(-3)	0.1
codon_CCT_(-1)	0.1
codon_TCA_(-2)	0.1
regulon_Fis,IHF_Fis repressor IHF repressor	0.1
COG_U_(-3)	0.1
regulon_CRP,FNR,NarL_CRP activator FNR activator NarL repressor	0.1
codon_CCT_(-2)	0.1
codon_GGA_(+3)	0.1
regulon_ArcA,FNR,NsrR_ArcA repressor FNR repressor NsrR repressor	0.1
codon_ACA_(-2)	0.1
regulon_CRP,FNR,GcvA,Lrp,PurR_CRP activator FNR activator GcvA dual Lrp activator PurR repressor	0.1
regulon_FNR,NarL,NarP_FNR dual NarL activator NarP repressor	0.1
codon_CCT_(+1)	0.099
regulon_Fis,IHF,PepA,PurR,RutR_Fis activator IHF dual PepA repressor PurR repressor RutR activator	0.098
regulon_CRP,UidR,UxuR_CRP activator UidR repressor UxuR repressor	0.098
regulon_CysB,IHF_CysB activator IHF activator	0.098
i-modulon_YneJ	0.098
regulon_FNR,MalT_FNR activator MalT activator	0.098
regulon_FNR,NarL,NarP,NsrR,OxyR_FNR activator NarL activator NarP activator NsrR repressor OxyR activator	0.097
regulon_OxyR_OxyR repressor	0.097
regulon_FNR,H-NS_FNR activator H-NS repressor	0.096
codon_ACA_(+1)	0.096
codon_TCA_(+2)	0.096
regulon_CRP,IHF,UlaR_CRP activator IHF repressor UlaR repressor	0.096
regulon_Lrp_Lrp activator	0.096
terminator_(-1)	0.096
regulon_AcrR,EnvR,MarA,MprA,PhoP,Rob,SoxS_AcrR repressor EnvR repressor MarA activator MprA repressor PhoP repressor Rob activator SoxS activator	0.096
regulon_KdpE_KdpE activator	0.096
codon_ACA_(-1)	0.096
regulon_ArcA,FNR,IHF_ArcA repressor FNR repressor IHF repressor	0.095
codon_TCA_(-1)	0.095
regulon_CRP,CytR,DeoR,Fis,ModE_CRP dual CytR repressor DeoR repressor Fis activator ModE repressor	0.094
codon_CCT_(+3)	0.094
regulon_CRP,NtrC_CRP activator NtrC repressor	0.094
codon_TGC_(-3)	0.094
regulon_NarL,TorR_NarL repressor TorR activator	0.094
regulon_EvgA,H-NS_EvgA activator H-NS repressor	0.093
codon_ACA_(-3)	0.093
codon_TGC_(-2)	0.093
codon_TGC_(-1)	0.093
codon_CCT_(-3)	0.093
codon_TGC_(+1)	0.092
regulon_Cbl,CysB,FNR,IHF_Cbl activator CysB repressor FNR activator IHF dual	0.092
regulon_AraC,CRP_AraC dual CRP activator	0.092
regulon_HcaR_HcaR activator	0.092
attenuator_translation_(+1)	0.092
riboswitch_(-1)	0.092
codon_ACA_(+2)	0.091
regulon_CRP,Fis,NtrC_CRP repressor Fis activator NtrC activator	0.091
-10_box_(-1)	0.091
regulon_CRP,Cra,Fis_CRP activator Cra repressor Fis repressor	0.091
regulon_CueR_CueR activator	0.091
codon_TCA_(-3)	0.091
regulon_AppY,ArcA,YdeO_AppY activator ArcA activator YdeO activator	0.091
codon_CCT_(+2)	0.09
codon_TCA_(+3)	0.09
codon_ACA_(+3)	0.09
regulon_ArcA,CRP,FNR,Fis,FlhDC,GlpR_ArcA repressor CRP activator FNR activator Fis activator FlhDC activator GlpR repressor	0.09
COG_Q_(-3)	0.09
regulon_CRP,Fis,IHF_CRP activator Fis repressor IHF repressor	0.089
regulon_TtdR_TtdR activator	0.089
COG_D_(+3)	0.088
regulon_FNR,Fis,NarL_FNR activator Fis repressor NarL repressor	0.088
regulon_CRP,RhaS_CRP activator RhaS activator	0.087
regulon_IHF,ModE_IHF repressor ModE repressor	0.087
regulon_ArgP,CRP,DnaA,Fis,H-NS,NrdR_ArgP activator CRP activator DnaA dual Fis activator H-NS repressor NrdR repressor	0.086
regulon_BasR,MarA,PutA_BasR repressor MarA activator PutA repressor	0.086
-10_box_(+1)	0.086
regulon_CRP,Lrp_CRP activator Lrp repressor	0.086
-35_box_(-1)	0.085
regulon_CRP,CreB,Fis,MalT_CRP activator CreB repressor Fis activator MalT activator	0.085
regulon_CsgD_CsgD activator	0.085
regulon_FNR,Fur_FNR dual Fur repressor	0.084
regulon_AtoC,IHF_AtoC activator IHF activator	0.084
codon_TGC_(+3)	0.084
regulon_IHF,RcsAB_IHF activator RcsAB activator	0.083
regulon_CRP,MelR_CRP activator MelR dual	0.083
regulon_CRP,FlhDC,GalR,GalS_CRP activator FlhDC repressor GalR repressor GalS repressor	0.082
codon_TGC_(+2)	0.082
regulon_DicA_DicA repressor	0.082
regulon_ArgP,DnaA_ArgP activator DnaA repressor	0.082
regulon_Fur,IscR,NrdR_Fur repressor IscR activator NrdR repressor	0.082
-35_box_(+1)	0.082
terminator_(+1)	0.082
regulon_Fur,MetR_Fur repressor MetR activator	0.082
regulon_CRP,MalT_CRP activator MalT activator	0.081
regulon_DnaA_DnaA dual	0.08
regulon_ArcA,LldR_ArcA repressor LldR dual	0.08
regulon_CRP,Fis_CRP activator Fis activator	0.08
regulon_CsgD_CsgD repressor	0.079
regulon_ArcA,LexA_ArcA repressor LexA repressor	0.078
regulon_ArcA,CadC,GadE-RcsB,GadX,H-NS,Lrp_ArcA repressor CadC activator GadE-RcsB activator GadX activator H-NS repressor Lrp activator	0.078
regulon_CRP,GlpR_CRP activator GlpR repressor	0.078
regulon_HypT,MetJ,PhoP_HypT activator MetJ repressor PhoP activator	0.078
regulon_CRP,EbgR_CRP activator EbgR repressor	0.078
codon_CCC_(-3)	0.078
regulon_SdiA_SdiA repressor	0.077
codon_CCC_(-2)	0.077
regulon_NadR_NadR repressor	0.077
regulon_ArcA,FNR,NarL_ArcA activator FNR activator NarL activator	0.077
regulon_TyrR_TyrR repressor	0.077
codon_CGG_(-3)	0.076
codon_CCC_(+1)	0.076
COG_W_(+2)	0.076
codon_CGG_(+3)	0.075
codon_TGT_(-2)	0.075
regulon_ArgP_ArgP activator	0.075
regulon_CRP,GalR,GalS,H-NS,HU_CRP activator GalR repressor GalS repressor H-NS repressor HU repressor	0.075
regulon_DcuR_DcuR activator	0.075
codon_CGG_(+2)	0.074
codon_CCC_(+2)	0.074
regulon_ArcA_ArcA repressor	0.074
regulon_DcuR,FNR,NarL_DcuR activator FNR activator NarL repressor	0.074
regulon_Cbl,CysB_Cbl activator CysB activator	0.074
TFBS_Fis	0.074
regulon_CRP,CaiF,FNR_CRP activator CaiF activator FNR activator	0.074
codon_TGT_(-1)	0.074
regulon_H-NS,IHF_H-NS repressor IHF activator	0.074
regulon_NagC_NagC activator	0.074
regulon_MprA_MprA repressor	0.073
regulon_ArcA,FadR,Fis_ArcA repressor FadR repressor Fis activator	0.073
codon_CCC_(-1)	0.073
codon_TGT_(+1)	0.073
regulon_FNR,H-NS,NrdR_FNR activator H-NS repressor NrdR repressor	0.073
codon_CCC_(+3)	0.072
regulon_AsnC,Nac_AsnC repressor Nac repressor	0.072
regulon_CRP,NagC,NanR_CRP activator NagC repressor NanR repressor	0.071
COG_Q_(-2)	0.071
regulon_Fis_Fis dual	0.071
riboswitch_(+1)	0.071
regulon_ArcA,CRP,FNR,IHF,NarL_ArcA activator CRP activator FNR activator IHF activator NarL repressor	0.071
regulon_MlrA_MlrA activator	0.071
codon_CGG_(-1)	0.07
regulon_CRP,GalR,GalS,HU_CRP repressor GalR dual GalS dual HU repressor	0.07
regulon_ArcA,CRP,FNR_ArcA repressor CRP activator FNR repressor	0.07
regulon_ArcA,FNR,IHF_ArcA activator FNR repressor IHF activator	0.07
regulon_DhaR_DhaR activator	0.07
TFBS_YeiE	0.07
codon_TGT_(+3)	0.069
codon_TGT_(-3)	0.069
gene_rRNA_(-2)	0.069
regulon_CRP,DnaA,Fis,PurR_CRP activator DnaA repressor Fis repressor PurR repressor	0.069
codon_CGG_(-2)	0.068
regulon_AdiY,CRP,Fis,FliZ,GadE,GadW,GadX,RcsB_AdiY activator CRP repressor Fis repressor FliZ repressor GadE activator GadW dual GadX activator RcsB activator	0.068
regulon_CRP,GntR_CRP activator GntR repressor	0.068
regulon_ArcA,FNR,PuuR_ArcA repressor FNR repressor PuuR repressor	0.068
regulon_ArcA,CRP,TreR_ArcA activator CRP repressor CRP unknown TreR repressor	0.068
regulon_AllS_AllS activator	0.068
COG_X_(+3)	0.067
regulon_ArgR,H-NS_ArgR repressor H-NS activator	0.067
gene_rRNA_(+3)	0.066
codon_CGG_(+1)	0.066
regulon_FNR,IHF,PhoB_FNR activator IHF activator PhoB activator	0.066
regulon_HipAB,HipB_HipAB repressor HipB repressor	0.066
regulon_Rob_Rob activator	0.066
codon_TGT_(+2)	0.066
i-modulon_SrlR+GutM	0.065
regulon_CRP,ExuR,FNR_CRP activator ExuR repressor FNR activator	0.065
regulon_CRP,GlrR,NtrC,RcsB_CRP activator GlrR activator NtrC activator RcsB activator	0.065
regulon_ArcA,FNR,H-NS,HypT_ArcA activator FNR repressor H-NS repressor HypT activator	0.065
regulon_PhoP,PurR,RbsR_PhoP activator PurR repressor RbsR repressor	0.064
regulon_AscG,CRP_AscG repressor CRP activator	0.064
regulon_BasR,CRP,CpxR,Cra,CsgD,FliZ,H-NS,IHF,MlrA,MqsA,OmpR,RcdA,RcsAB,RstA_BasR activator CRP activator CpxR repressor Cra activator CsgD activator FliZ repressor H-NS repressor IHF activator MlrA activator MqsA repressor OmpR activator RcdA activator RcsAB repressor RstA repressor	0.064
regulon_Zur_Zur repressor	0.064
regulon_ArcA,FNR,H-NS_ArcA activator FNR repressor H-NS repressor	0.064
regulon_FliZ,RstA_FliZ repressor RstA repressor	0.064
regulon_Cra,Fis,Lrp,NarL_Cra repressor Fis activator Lrp repressor NarL repressor	0.064
regulon_FhlA,FlhDC_FhlA activator FlhDC activator	0.064
regulon_AraC,NagC_AraC repressor NagC repressor	0.063
regulon_CueR,FNR_CueR repressor FNR activator	0.063
regulon_FNR,Fur,NagC_FNR activator Fur repressor NagC unknown	0.063
regulon_ArcA,FNR,H-NS_ArcA activator FNR dual H-NS repressor	0.062
regulon_CpxR,GadE_CpxR activator GadE activator	0.062
regulon_AraC,CRP,XylR_AraC repressor CRP activator XylR activator	0.062
regulon_GadX_GadX repressor	0.062
regulon_CRP,Mlc,NagC_CRP activator Mlc repressor NagC repressor	0.062
regulon_CRP,Cra,Mlc,NagC_CRP activator Cra repressor Mlc repressor NagC repressor	0.061
regulon_CRP,ExuR,OxyR,UxuR_CRP activator ExuR repressor OxyR repressor UxuR repressor	0.061
regulon_ModE_ModE activator	0.061
regulon_CRP,MalI_CRP activator MalI repressor	0.061
regulon_DnaA_DnaA activator	0.061
regulon_EvgA,FNR_EvgA activator FNR activator	0.061
regulon_CRP,Lrp,Mlc_CRP activator Lrp activator Mlc repressor	0.06
regulon_CRP,Cra_CRP repressor Cra activator	0.06
regulon_ArcA,CRP,Cra,Fis_ArcA repressor CRP activator Cra repressor Fis repressor	0.059
regulon_AgaR,CRP_AgaR repressor CRP activator	0.059
regulon_ArcA,FNR_ArcA activator FNR activator	0.059
regulon_H-NS,Lrp_H-NS repressor Lrp activator	0.059
regulon_CRP,ZraR_CRP activator ZraR activator	0.059
regulon_ArcA,CRP,Cra,FNR,MarA,Rob,SoxS_ArcA repressor CRP activator Cra activator FNR repressor MarA activator Rob activator SoxS activator	0.059
codon_ATA_(+1)	0.059
regulon_Nac,PurR_Nac activator PurR repressor	0.058
regulon_CRP,DsdC_CRP activator DsdC activator	0.058
regulon_AlaS_AlaS repressor	0.058
codon_ATA_(-2)	0.058
regulon_AdiY,ArcA,CRP,FNR,Fis,GadE-RcsB,GadW,GadX,H-NS,RcsB,TorR_AdiY activator ArcA activator CRP repressor FNR repressor Fis repressor GadE-RcsB activator GadW dual GadX activator H-NS repressor RcsB repressor TorR repressor	0.058
regulon_CRP,CspA,Fis_CRP activator CspA activator Fis repressor	0.057
regulon_CRP,FNR_CRP activator FNR activator	0.057
codon_ATA_(+3)	0.057
codon_ATA_(-3)	0.057
regulon_Cra,GntR,KdgR_Cra repressor GntR repressor KdgR repressor	0.057
regulon_DpiA_DpiA activator	0.056
regulon_FNR,IHF,NarL,NarP,NorR_FNR repressor IHF dual NarL repressor NarP repressor NorR activator	0.056
regulon_HypT,MetJ_HypT activator MetJ repressor	0.056
regulon_FNR,ModE_FNR repressor ModE activator	0.056
regulon_ArcA,CRP,DpiA,FNR,NarL_ArcA activator CRP repressor DpiA activator FNR repressor NarL repressor	0.055
regulon_CRP,ModE_CRP activator ModE repressor	0.055
regulon_MarA,OxyR,Rob,SoxS_MarA activator OxyR repressor Rob activator SoxS activator	0.055
codon_CTA_(+2)	0.055
regulon_CRP,FNR,Fis,GlpR,IHF_CRP activator FNR activator Fis activator GlpR repressor IHF repressor	0.054
codon_CTA_(+1)	0.054
regulon_NtrC_NtrC repressor	0.054
regulon_CRP,Lrp_CRP repressor Lrp activator	0.054
regulon_BolA_BolA dual	0.054
regulon_RclR_RclR activator	0.054
codon_CTA_(-2)	0.054
codon_CTA_(-3)	0.053
regulon_Fis,Fur_Fis repressor Fur activator	0.053
codon_CTA_(-1)	0.053
regulon_CRP,IHF_CRP repressor IHF activator	0.053
regulon_MetJ,OxyR_MetJ repressor OxyR activator	0.053
regulon_EvgA,H-NS,NagC,NarL,NarP,PhoP,RcsB,UvrY_EvgA activator H-NS repressor NagC repressor NarL activator NarP repressor PhoP repressor RcsB activator UvrY activator	0.053
codon_CTA_(+3)	0.053
regulon_CRP,Lrp_CRP dual Lrp repressor	0.053
codon_ATA_(-1)	0.052
regulon_MetJ,MetR_MetJ repressor MetR activator	0.052
regulon_CreB_CreB activator	0.052
regulon_NanR_NanR repressor	0.051
regulon_DcuR,NarL_DcuR activator NarL repressor	0.051
regulon_CRP,MurR_CRP activator MurR repressor	0.051
regulon_AdiY,H-NS,IHF_AdiY activator H-NS repressor IHF activator	0.051
regulon_FeaR_FeaR activator	0.05
codon_ATA_(+2)	0.05
codon_CGA_(-2)	0.05
regulon_IHF,NtrC_IHF activator NtrC dual	0.05
regulon_HU_HU repressor	0.05
regulon_FNR,GadE,GadW,GadX,H-NS,PhoB,RutR_FNR repressor GadE activator GadW repressor GadX activator H-NS repressor PhoB activator RutR repressor	0.05
COG_X_(+2)	0.049
regulon_CsgD,FlhDC,H-NS,IHF,MatA,NsrR,SutR_CsgD repressor FlhDC activator H-NS activator IHF repressor MatA repressor NsrR repressor SutR repressor	0.049
regulon_IHF,RtcR_IHF activator RtcR activator	0.049
regulon_Fur,PurR_Fur repressor PurR repressor	0.049
regulon_NemR,RutR_NemR repressor RutR repressor	0.049
codon_CGA_(-1)	0.049
regulon_FNR,Fur,OxyR_FNR activator Fur activator OxyR activator	0.048
regulon_BtsR,CRP_BtsR activator CRP activator	0.048
regulon_IHF,PspF_IHF activator PspF activator	0.048
regulon_FNR,FhlA,NarL,NarP_FNR activator FhlA activator NarL repressor NarP activator	0.048
regulon_ZntR_ZntR activator	0.048
regulon_FliZ,GadE,GadW,GadX,H-NS,Lrp,MarA,PhoP,RcsB,TorR_FliZ repressor GadE activator GadW dual GadX dual H-NS repressor Lrp repressor MarA repressor PhoP activator RcsB activator TorR activator	0.048
regulon_XapR_XapR activator	0.048
COG_W_(-3)	0.047
codon_CGA_(+2)	0.047
regulon_CRP,IHF_CRP repressor IHF repressor	0.047
codon_CGA_(-3)	0.047
regulon_H-NS,NhaR_H-NS repressor NhaR unknown NhaR activator	0.047
regulon_BCCP_BCCP repressor	0.047
regulon_ArgP,Lrp_ArgP activator Lrp activator	0.047
regulon_CRP,MalT,PhoP_CRP activator MalT activator PhoP activator	0.046
regulon_ArsR_ArsR repressor	0.046
regulon_YqhC_YqhC activator	0.046
COG_W_(-1)	0.046
codon_CGA_(+3)	0.046
regulon_LrhA_LrhA activator	0.046
regulon_FliZ,RutR_FliZ repressor RutR repressor	0.045
regulon_Fur_Fur dual	0.045
regulon_BasR,QseB_BasR activator QseB activator	0.045
regulon_CRP,Fis_CRP activator Fis repressor	0.045
regulon_CRP,IHF,PaaX_CRP activator IHF activator PaaX repressor	0.045
regulon_CRP,Mlc_CRP activator Mlc repressor	0.045
regulon_ArcA,CRP,FadR,HipB_ArcA repressor CRP activator FadR repressor HipB repressor	0.044
regulon_MalT_MalT activator	0.044
regulon_NimR_NimR repressor	0.044
codon_CGA_(+1)	0.044
regulon_SdiA_SdiA activator	0.044
regulon_ArcA,FNR,NarL_ArcA activator FNR repressor NarL activator	0.043
regulon_DhaR_DhaR repressor	0.043
COG_X_(-2)	0.042
regulon_YdeO_YdeO activator	0.042
regulon_AscG_AscG repressor	0.042
regulon_FabR,FadR_FabR repressor FadR activator	0.042
regulon_CRP,ExuR,UxuR_CRP activator ExuR repressor UxuR repressor	0.041
regulon_TrpR,TyrR_TrpR repressor TyrR repressor	0.039
regulon_ArcA,CRP,FadR_ArcA repressor CRP activator FadR repressor	0.039
regulon_CRP,RhaR,RhaS_CRP activator RhaR activator RhaS unknown RhaS activator	0.038
COG_X_(+1)	0.038
regulon_OmpR_OmpR activator	0.038
regulon_TrpR_TrpR repressor	0.038
regulon_CRP,Cra_CRP dual Cra activator	0.038
regulon_Cra,MarA,SoxS_Cra activator MarA activator SoxS activator	0.038
regulon_FNR,Fur,GadX,NtrC_FNR dual Fur dual GadX activator NtrC activator	0.038
regulon_CRP_CRP dual	0.037
regulon_Ada_Ada dual	0.037
regulon_Fis,Mlc_Fis repressor Mlc repressor	0.037
regulon_FNR,PurR_FNR repressor PurR repressor	0.037
regulon_ArcA,FNR,Fis,Fur_ArcA activator FNR activator Fis repressor Fur activator	0.037
regulon_PepA_PepA repressor	0.037
regulon_RcdA_RcdA activator	0.037
gene_tRNA_(+2)	0.036
regulon_ArcA,CRP,FNR,Fis,Fur_ArcA repressor CRP repressor FNR dual Fis activator Fur dual	0.036
regulon_PutA_PutA repressor	0.036
regulon_Ada,AidB,Lrp_Ada activator AidB repressor Lrp repressor	0.036
regulon_ArcA,CRP,IHF_ArcA repressor CRP activator IHF activator	0.035
regulon_HipAB,HipB,IHF_HipAB repressor HipB repressor IHF activator	0.035
regulon_IlvY_IlvY activator	0.035
regulon_AscG,CRP,PhoB,PrpR_AscG repressor CRP activator PhoB repressor PrpR repressor	0.035
regulon_PgrR,TyrR_PgrR repressor TyrR repressor	0.035
regulon_AscG,CRP_AscG repressor CRP dual	0.035
regulon_ArcA,CRP,Fis,Mlc,SoxS_ArcA repressor CRP activator Fis dual Mlc repressor SoxS activator	0.034
regulon_PdeL_PdeL activator	0.034
regulon_CadC,FNR,H-NS,LeuO,MlrA_CadC activator FNR activator H-NS repressor LeuO repressor MlrA activator	0.034
regulon_GadE,H-NS,MatA_GadE activator H-NS activator MatA repressor	0.034
regulon_ArcA,CRP,Fur,GadX,MqsA_ArcA repressor CRP activator Fur repressor GadX activator MqsA repressor	0.034
regulon_PaaX_PaaX repressor	0.033
regulon_ArcA,CRP,GlpR_ArcA repressor CRP activator GlpR repressor	0.033
regulon_Cra,FNR,Fur,MarA,Rob,SoxS_Cra repressor FNR repressor Fur repressor MarA activator Rob activator SoxS activator	0.033
regulon_NorR,NsrR_NorR repressor NsrR repressor	0.033
regulon_Cra,TyrR_Cra activator TyrR repressor	0.033
regulon_CRP,FeaR,NsrR_CRP activator FeaR activator NsrR repressor	0.033
regulon_ArcA,CRP,FNR,Fur,MarA,SoxR,SoxS_ArcA repressor CRP unknown CRP activator FNR repressor Fur repressor MarA activator SoxR activator SoxS activator	0.033
regulon_CRP,DpiA,ExuR_CRP activator DpiA activator ExuR repressor	0.033
regulon_Fur,SlyA_Fur repressor SlyA repressor	0.033
regulon_H-NS,LeuO_H-NS repressor LeuO activator	0.033
regulon_GadE-RcsB,PhoB_GadE-RcsB activator PhoB activator	0.033
regulon_ArgP,CRP,FNR,Fur,Nac_ArgP activator CRP repressor FNR activator Fur dual Nac repressor	0.032
regulon_CynR_CynR activator	0.032
regulon_CpxR,H-NS_CpxR activator H-NS repressor	0.032
regulon_MetR,PurR_MetR dual PurR repressor	0.032
regulon_CRP,ExuR_CRP activator ExuR repressor	0.032
regulon_ArcA,CRP,DnaA,FNR,MarA,Rob,SoxS_ArcA repressor CRP activator DnaA repressor FNR repressor MarA activator Rob activator SoxS activator	0.032
regulon_Fis,MazE,MazE-MazF_Fis activator MazE repressor MazE-MazF repressor	0.032
regulon_Fur,RcnR_Fur repressor RcnR repressor	0.032
regulon_Lrp,Nac_Lrp activator Nac repressor	0.032
regulon_FNR,Fur,GadE_FNR repressor Fur repressor GadE activator	0.032
regulon_CRP,GalR,GalS,NagC_CRP activator GalR repressor GalS repressor NagC repressor	0.031
regulon_Fis,IHF,NtrC_Fis unknown IHF unknown NtrC activator	0.031
regulon_IscR_IscR activator	0.031
regulon_ArcA,FNR,IHF,NarL_ArcA repressor FNR repressor IHF repressor NarL repressor	0.031
TFBS_YbaQ	0.031
COG_W_(+1)	0.031
regulon_ArcA,CRP,FadR,OmpR,PhoP_ArcA repressor CRP activator FadR repressor OmpR repressor PhoP activator	0.031
regulon_CpxR,CsgD,FliZ_CpxR repressor CsgD activator FliZ repressor	0.031
regulon_Cra,SgrR_Cra repressor SgrR activator	0.031
regulon_CRP,UhpA,UvrY_CRP activator UhpA activator UvrY activator	0.031
regulon_ArgR,CRP_ArgR repressor CRP activator	0.031
regulon_FNR,Fis,IHF,NarL_FNR activator Fis repressor IHF activator NarL activator	0.031
regulon_CRP,OxyR,UxuR_CRP activator OxyR repressor UxuR repressor	0.03
regulon_GadE-RcsB,Rob_GadE-RcsB activator Rob activator	0.03
regulon_CRP,MarA_CRP repressor MarA activator	0.03
TFBS_IHF	0.03
regulon_ArcA,FNR,Fis,Fur,IHF,NsrR,PdhR_ArcA repressor FNR repressor Fis dual Fur repressor IHF repressor NsrR repressor PdhR repressor	0.03
regulon_CRP,Fis,IHF_CRP dual Fis repressor IHF activator	0.03
regulon_GadE,MarA,PurR_GadE activator MarA repressor PurR repressor	0.03
TTS_(-1)	0.029
codon_TAA_(-1)	0.029
regulon_SgrR_SgrR activator	0.029
codon_TAA_(-2)	0.029
regulon_ArcA,CRP,DcuR_ArcA repressor CRP activator DcuR activator	0.029
regulon_ArcA,CysB,FNR_ArcA activator CysB activator FNR activator	0.029
codon_TAA_(+1)	0.029
regulon_CRP,MetJ_CRP repressor MetJ repressor	0.029
TTS_(+1)	0.029
codon_TAA_(-3)	0.028
regulon_CRP,CytR,DeoR_CRP dual CytR repressor DeoR repressor	0.028
regulon_PdhR,PhoP_PdhR repressor PhoP activator	0.028
regulon_ArgP,LysR_ArgP activator LysR activator	0.028
regulon_MatA_MatA repressor	0.028
regulon_MatA_MatA activator	0.028
gene_tRNA_(+3)	0.028
regulon_HU,IHF,TrpR,TyrR_HU repressor IHF repressor TrpR repressor TyrR activator	0.028
regulon_ArcA,GadX,YdeO_ArcA activator GadX activator YdeO activator	0.028
regulon_GadE-RcsB,GadW,GadX,H-NS,MarA,YdeO_GadE-RcsB activator GadW repressor GadX activator H-NS repressor MarA repressor YdeO activator	0.028
regulon_IHF,Lrp_IHF repressor Lrp repressor	0.028
regulon_Fur,MntR,OxyR_Fur repressor MntR repressor OxyR activator	0.027
regulon_ArgR,PhoP_ArgR repressor PhoP repressor	0.027
regulon_CRP,NadR_CRP repressor NadR repressor	0.027
regulon_CRP,Mlc_CRP repressor Mlc repressor	0.027
codon_AGA_(+1)	0.027
TFBS_FNR	0.027
regulon_HU,IHF,TyrR_HU repressor IHF repressor TyrR dual	0.027
regulon_BluR_BluR repressor	0.027
regulon_YpdB_YpdB activator	0.027
TFBS_NarL-Phosphorylated	0.027
regulon_GadW,GadX,H-NS,PhoP,SdiA_GadW repressor GadX repressor H-NS repressor PhoP activator SdiA activator	0.027
codon_TAA_(+3)	0.027
TFBS_ArcA-Phosphorylated	0.027
codon_TAA_(+2)	0.027
regulon_CRP,CytR,Nac_CRP activator CytR repressor Nac activator	0.027
regulon_CpxR,TyrR_CpxR activator TyrR repressor	0.027
regulon_AraC,CRP_AraC activator CRP dual	0.027
regulon_FNR,Fur,MetR,NsrR_FNR repressor Fur repressor MetR activator NsrR repressor	0.026
regulon_CpxR,EnvY,IHF,Lrp,OmpR,YjjQ_CpxR activator EnvY activator IHF repressor Lrp repressor OmpR activator YjjQ repressor	0.026
codon_AGA_(+3)	0.026
regulon_CRP,CpxR,EnvY,Fur,IHF,OmpR,PhoB,RstA_CRP activator CpxR repressor EnvY activator Fur activator IHF dual OmpR dual PhoB activator RstA repressor	0.026
codon_AGA_(-3)	0.026
regulon_CdaR_CdaR activator	0.025
regulon_Fur,RutR_Fur repressor RutR repressor	0.025
COG_X_(-3)	0.025
regulon_GadE-RcsB,H-NS_GadE-RcsB activator H-NS repressor	0.025
codon_AGA_(-1)	0.025
regulon_AcrR,CRP,FliZ,Fur,H-NS,HdfR,IHF,LrhA,MatA,OmpR,QseB,RcsAB,YjjQ_AcrR repressor CRP activator FliZ repressor Fur repressor H-NS activator HdfR repressor IHF repressor LrhA repressor MatA repressor OmpR repressor QseB activator RcsAB repressor YjjQ repressor	0.024
codon_AGA_(+2)	0.024
regulon_PspF_PspF repressor	0.024
regulon_H-NS,LeuO,LrhA,SlyA_H-NS repressor LeuO activator LrhA activator SlyA activator	0.024
gene_antisense_RNA_(+2)	0.024
regulon_IHF,UlaR_IHF repressor UlaR repressor	0.024
regulon_CynR_CynR repressor	0.024
regulon_AcrR,CRP,CpxR,Cra,Fis,MarA,MarR,Rob,SoxS_AcrR repressor CRP activator CpxR activator Cra repressor Fis activator MarA activator MarR repressor Rob activator SoxS activator	0.024
regulon_CRP,IHF,MprA,OmpR_CRP activator IHF repressor MprA repressor OmpR repressor	0.024
regulon_ZraR_ZraR activator	0.024
regulon_NsrR,PhoB_NsrR repressor PhoB activator	0.024
regulon_EvgA,PhoP,RcsB,YdeO_EvgA activator PhoP repressor RcsB activator YdeO repressor	0.024
regulon_CRP,MalI_CRP dual MalI repressor	0.024
regulon_CysB,PhoP_CysB repressor PhoP activator	0.023
codon_AGA_(-2)	0.023
gene_antisense_RNA_(+1)	0.023
regulon_CRP,GalR,GalS_CRP activator GalR repressor GalS repressor	0.023
regulon_CRP,RcsB-BglJ_CRP activator RcsB-BglJ activator	0.023
regulon_ArcA,CRP,RhaS_ArcA repressor CRP activator RhaS unknown RhaS activator	0.023
gene_tRNA_(-1)	0.023
regulon_GalR,GalS_GalR repressor GalS repressor	0.023
regulon_CRP,Fis,H-NS,LeuO,RcsB-BglJ,StpA_CRP activator Fis repressor H-NS repressor LeuO activator RcsB-BglJ activator StpA repressor	0.023
regulon_DsdC,NsrR_DsdC repressor NsrR repressor	0.023
regulon_Fis,PurR_Fis repressor PurR repressor	0.023
regulon_MurR_MurR dual	0.022
regulon_RbsR_RbsR activator	0.022
regulon_H-NS,LrhA,Lrp_H-NS repressor LrhA activator Lrp activator	0.022
TFBS_Fur-Fe<SUP>2+</SUP>	0.022
regulon_KdgR_KdgR repressor	0.022
regulon_AraC,CRP,XylR_AraC dual CRP activator XylR repressor	0.022
regulon_AsnC_AsnC activator	0.022
COG_A_(-3)	0.022
regulon_CysB,NtrC_CysB activator NtrC activator	0.022
regulon_H-NS,LeuO,RcsB-BglJ,StpA_H-NS repressor LeuO dual RcsB-BglJ activator StpA repressor	0.022
regulon_LysR_LysR repressor	0.022
TSS_(-1)	0.022
COG_U_(-1)	0.022
regulon_MetJ,MetR_MetJ repressor MetR repressor	0.021
regulon_GcvA_GcvA repressor	0.021
regulon_IlvY_IlvY repressor	0.021
regulon_CRP,CytR,DnaA_CRP repressor CytR repressor DnaA repressor	0.021
regulon_ArcA,CRP,DpiA,FlhDC_ArcA repressor CRP activator DpiA activator FlhDC repressor	0.021
regulon_CRP,FNR,Fis,H-NS,SlyA_CRP activator FNR activator Fis repressor H-NS dual SlyA activator	0.021
regulon_QseB_QseB activator	0.021
TFBS_CpxR-Phosphorylated	0.021
TSS_(+1)	0.021
regulon_FNR,Fur,Nac,NtrC_FNR repressor Fur repressor Nac repressor NtrC activator	0.021
regulon_CRP,Rob_CRP dual Rob activator	0.021
gene_tRNA_(-3)	0.021
regulon_HcaR_HcaR repressor	0.021
regulon_ArgP,PhoB_ArgP repressor PhoB activator	0.02
regulon_CRP,OxyR_CRP activator OxyR repressor	0.02
regulon_SutR_SutR repressor	0.02
regulon_CRP,Fis,NanR_CRP activator Fis repressor NanR repressor	0.02
gene_tRNA_(-2)	0.02
regulon_CRP,IHF,YiaJ_CRP repressor IHF repressor YiaJ repressor	0.02
regulon_CRP,Nac,NsrR,PhoB,QseB_CRP activator Nac activator NsrR repressor PhoB repressor QseB repressor	0.02
gene_ncRNA_(-3)	0.02
regulon_CpxR,CysB_CpxR activator CysB activator	0.02
regulon_CRP,FNR,Fis_CRP repressor FNR repressor Fis repressor	0.02
regulon_MarA,Rob,SoxS_MarA repressor Rob repressor SoxS repressor	0.02
regulon_CRP,CytR,NsrR_CRP dual CytR repressor NsrR repressor	0.02
regulon_BasR,H-NS,IHF,NagC,NanR_BasR activator H-NS repressor IHF activator NagC activator NanR activator	0.019
regulon_CRP,Fis,FliZ,IHF,Lrp_CRP repressor Fis repressor FliZ repressor IHF repressor Lrp repressor	0.019
TFBS_H-NS	0.019
regulon_RelB,RelB-RelE_RelB repressor RelB-RelE repressor	0.019
regulon_Ada_Ada activator	0.019
regulon_DpiA,H-NS_DpiA repressor H-NS repressor	0.019
gene_ncRNA_(+3)	0.018
TFBS_SoxS	0.018
regulon_FadR,IclR_FadR activator IclR repressor	0.018
regulon_CRP,Cra,Fis_CRP dual Cra activator Fis repressor	0.018
regulon_ArcA,GadE,PhoP_ArcA activator GadE activator PhoP activator	0.018
regulon_CRP,Cra,Fis,GlcC_CRP activator Cra repressor Fis repressor GlcC repressor	0.018
regulon_Fur,YqjI_Fur repressor YqjI repressor	0.018
gene_antisense_RNA_(+3)	0.018
regulon_Fur,OxyR_Fur repressor OxyR repressor	0.018
gene_ncRNA_(+2)	0.018
TFBS_LexA	0.018
regulon_CRP,ExuR,UxuR_CRP repressor ExuR repressor UxuR repressor	0.017
regulon_MqsA_MqsA repressor	0.017
regulon_RcdA_RcdA repressor	0.017
regulon_Fur,MntR_Fur activator MntR activator	0.017
regulon_CRP,IHF,NsrR_CRP repressor IHF repressor NsrR repressor	0.017
gene_tRNA_(+1)	0.017
regulon_ArcA,FNR,Fur,IHF_ArcA repressor FNR repressor Fur repressor IHF activator	0.017
regulon_RutR_RutR repressor	0.017
TFBS_Lrp	0.016
regulon_GadE,H-NS,Lrp,NsrR_GadE activator H-NS repressor Lrp repressor NsrR repressor	0.016
regulon_BasR,PhoP_BasR repressor PhoP activator	0.016
codon_AGG_(+1)	0.016
regulon_FliZ_FliZ repressor	0.016
regulon_GadE,H-NS,RcsAB_GadE activator H-NS repressor RcsAB activator	0.016
regulon_HigA,HigB-HigA_HigA repressor HigB-HigA repressor	0.016
TFBS_Cra	0.016
TFBS_YbiH	0.016
codon_AGG_(+3)	0.016
regulon_ArcA,CRP,FNR,Fur,IHF,MarA,Rob,SoxS_ArcA repressor CRP activator FNR repressor Fur repressor IHF repressor MarA activator Rob activator SoxS activator	0.016
regulon_CRP,CytR_CRP repressor CytR repressor	0.016
regulon_FNR,IHF,Lrp,YeiL_FNR repressor IHF activator Lrp activator YeiL activator	0.016
regulon_TorR_TorR repressor	0.016
regulon_OxyR,SoxS_OxyR activator SoxS activator	0.015
regulon_AcrR_AcrR repressor	0.015
regulon_BasR,CpxR,PdhR_BasR activator CpxR activator PdhR repressor	0.015
regulon_FNR,NarL,NarP,NsrR_FNR repressor NarL activator NarP activator NsrR repressor	0.015
gene_antisense_RNA_(-1)	0.015
TFBS_GadX	0.015
regulon_Fur,SoxS,Zur_Fur activator SoxS activator Zur repressor	0.015
regulon_ArcA,CRP,FNR,NarL_ArcA repressor CRP repressor FNR dual NarL repressor	0.014
codon_TGA_(-2)	0.014
regulon_DinJ-YafQ,LexA_DinJ-YafQ repressor LexA repressor	0.014
regulon_FNR,YqjI_FNR activator YqjI repressor	0.014
regulon_CRP,GntR,IdnR_CRP activator GntR repressor IdnR repressor	0.014
regulon_UidR_UidR repressor	0.013
regulon_FadR,IHF_FadR repressor IHF activator	0.013
codon_AGG_(+2)	0.013
terminator_rho_(-1)	0.013
regulon_CRP,IHF_CRP activator IHF repressor	0.013
regulon_GadE,GadX,H-NS,PhoP,RcsB_GadE activator GadX activator H-NS repressor PhoP activator RcsB activator	0.013
codon_AGG_(-2)	0.013
regulon_UvrY_UvrY activator	0.013
TFBS_CysB-<i>O</i>-acetyl-L-serine	0.013
regulon_Fis,NarL,NarP,NsrR_Fis repressor NarL activator NarP activator NsrR repressor	0.013
codon_TGA_(-3)	0.013
codon_AGG_(-1)	0.013
TFBS_YddM	0.013
TFBS_OxyR	0.012
TFBS_PhoP-Phosphorylated	0.012
codon_TGA_(-1)	0.012
TFBS_YieP	0.012
TFBS_YdcI-acetate	0.012
TFBS_YdcI-ph5	0.012
TFBS_ArgR-L-arginine	0.012
regulon_Fis,NarL_Fis repressor NarL activator	0.012
codon_AGG_(-3)	0.012
regulon_SutR_SutR dual	0.012
regulon_IHF,Lrp_IHF activator Lrp repressor	0.012
codon_TGA_(+2)	0.012
codon_TGA_(+1)	0.012
regulon_BasR_BasR activator	0.012
COG_A_(+2)	0.012
regulon_Fis,H-NS,IHF,MntR,OxyR_Fis repressor H-NS repressor IHF activator MntR repressor OxyR activator	0.012
regulon_ArcA,FNR_ArcA repressor FNR repressor	0.012
regulon_LexA,RcdA_LexA repressor RcdA repressor	0.012
regulon_Fur,H-NS_Fur activator H-NS repressor	0.011
regulon_Fis,H-NS,Lrp,StpA_Fis repressor H-NS repressor Lrp repressor StpA repressor	0.011
regulon_YefM,YefM-YoeB_YefM repressor YefM-YoeB repressor	0.011
TFBS_NsrR	0.011
gene_ncRNA_(+1)	0.011
codon_TGA_(+3)	0.011
TFBS_MarA	0.011
regulon_CRP,LexA_CRP activator LexA repressor	0.011
TFBS_PhoB-Phosphorylated	0.011
regulon_AcrR,FNR,Fur,SoxR_AcrR repressor FNR repressor Fur repressor SoxR repressor	0.011
regulon_H-NS,Lrp,NhaR,RcsB_H-NS repressor Lrp repressor NhaR activator RcsB activator	0.011
regulon_IHF,TyrR_IHF activator TyrR activator	0.011
regulon_CspA,Fis,GadX,H-NS_CspA activator Fis activator GadX activator H-NS repressor	0.011
regulon_CRP,FNR,H-NS,NarL_CRP activator FNR activator H-NS repressor NarL repressor	0.01
regulon_MraZ_MraZ repressor	0.01
TFBS_NagC	0.01
regulon_CpxR,NsrR_CpxR repressor NsrR repressor	0.0099
TFBS_Lrp-leucine	0.0099
regulon_CysB_CysB repressor	0.0099
regulon_ArcA,CRP,FNR,Fis,Fur,PdhR_ArcA activator CRP activator FNR dual Fis activator Fur repressor PdhR repressor	0.0099
TFBS_NtrC-Phosphorylated	0.0098
gene_antisense_RNA_(-3)	0.0096
regulon_H-NS,Lrp,StpA_H-NS repressor Lrp activator StpA repressor	0.0096
regulon_FadR_FadR repressor	0.0095
regulon_CRP,PhoB_CRP repressor PhoB activator	0.0094
gene_ncRNA_(-2)	0.0094
regulon_H-NS,OmpR_H-NS repressor OmpR repressor	0.0094
regulon_Fis,H-NS_Fis activator H-NS repressor	0.0092
TFBS_OmpR-Phosphorylated	0.009
regulon_ArcA,FNR,PhoP_ArcA activator FNR activator PhoP activator	0.0089
regulon_H-NS,PhoB,RcdA,RstA_H-NS repressor PhoB activator RcdA activator RstA activator	0.0085
TFBS_CytR	0.0084
regulon_RcnR_RcnR repressor	0.0082
regulon_FNR,NsrR_FNR repressor NsrR repressor	0.0081
regulon_DinJ-YafQ_DinJ-YafQ repressor	0.008
gene_ncRNA_(-1)	0.0079
regulon_IHF,UvrY_IHF activator UvrY activator	0.0079
regulon_AcrR,FNR,Fur,SoxR,SoxS_AcrR repressor FNR repressor Fur repressor SoxR activator SoxS repressor	0.0078
gene_tmRNA_(+2)	0.0078
regulon_BasR,Fis_BasR activator Fis repressor	0.0077
regulon_YhaJ_YhaJ activator	0.0077
regulon_McbR_McbR repressor	0.0077
TFBS_GlpR	0.0076
regulon_FNR,FlhDC_FNR activator FlhDC activator	0.0075
TFBS_CsgD	0.0075
regulon_ArgR,CRP_ArgR repressor CRP repressor	0.0074
regulon_MntR_MntR repressor	0.0073
TFBS_GadW	0.0073
TFBS_PurR-hypoxanthine	0.0073
TFBS_FadR	0.007
regulon_CRP,H-NS,MqsA_CRP activator H-NS activator MqsA repressor	0.0067
regulon_Fis,H-NS,Lrp,StpA_Fis activator H-NS repressor Lrp repressor StpA repressor	0.0067
regulon_H-NS,McbR_H-NS repressor McbR activator	0.0066
TFBS_ArgP	0.0065
regulon_CRP,ComR_CRP repressor ComR repressor	0.0064
TFBS_Rob	0.0061
TFBS_FlhDC	0.0059
TFBS_TyrR-tyrosine	0.0058
regulon_LexA,NagC_LexA repressor NagC repressor	0.0058
TFBS_MetJ-adenosylmethionine	0.0058
TFBS_YafC	0.0056
terminator_rho_(+1)	0.0055
TFBS_NarP-Phosphorylated	0.0053
regulon_CRP,UvrY_CRP repressor UvrY activator	0.0053
gene_rRNA_(-3)	0.0052
TFBS_AraC-arabinose	0.0051
origin	0.005
TFBS_RcsB-BglJ	0.0049
TFBS_IscR	0.0049
regulon_OmpR_OmpR repressor	0.0049
TFBS_FliZ	0.0048
regulon_Fis,IHF,OmpR_Fis activator IHF activator OmpR repressor	0.0048
TFBS_AgaR	0.0047
regulon_DnaA_DnaA repressor	0.0045
TFBS_LeuO	0.0045
regulon_GcvA_GcvA activator	0.0044
TFBS_Nac	0.0044
TFBS_GntR	0.0042
TFBS_YheO	0.0041
regulon_GlrR,IHF_GlrR activator IHF activator	0.004
TFBS_ExuR	0.0039
codon_TAG_(+3)	0.0037
TFBS_ModE-MoO<sub>4</sub><sup>2-</sup>	0.0036
regulon_LeuO_LeuO activator	0.0035
TFBS_Mlc	0.0035
gene_antisense_RNA_(-2)	0.0034
TFBS_SlyA	0.0034
TFBS_BasR-Phosphorylated	0.0034
TFBS_YdeO	0.0034
TFBS_MalT-maltotriose-ATP	0.0033
TFBS_PdhR	0.0033
TFBS_HipB	0.0033
codon_TAG_(+1)	0.0032
TFBS_EvgA-Phosphorylated	0.0031
TFBS_SoxR	0.0031
TFBS_UxuR	0.0031
codon_TAG_(-1)	0.003
TFBS_MlrA	0.003
codon_TAG_(+2)	0.0029
TFBS_DnaA-ATP	0.0028
TFBS_TrpR-tryptophan	0.0028
codon_TAG_(-2)	0.0028
TFBS_MntR-Mn<SUP>2+</SUP>	0.0028
regulon_AcrR,H-NS,HU,IHF,Lrp,MarA,OmpR,Rob,SoxS_AcrR repressor H-NS repressor HU activator IHF repressor Lrp repressor MarA activator OmpR activator Rob activator SoxS activator	0.0027
TFBS_RcsB-P<sup>asp56</sup>	0.0027
TFBS_YbaO	0.0027
TFBS_PaaX	0.0026
TFBS_HipAB	0.0025
TFBS_NhaR-Na<SUP>+</SUP>	0.0025
TFBS_DeoR	0.0024
TFBS_GalS	0.0024
TFBS_GalR	0.0024
TFBS_YiaJ	0.0024
TFBS_GlrR-P<sup>asp56</sup>	0.0024
TFBS_XylR-xylose	0.0024
TFBS_LrhA	0.0023
regulon_GadW,GadX,RcsB_GadW repressor GadX activator RcsB activator	0.0023
regulon_CpxR,RcsB_CpxR activator RcsB activator	0.0023
TFBS_YjjQ	0.0023
TFBS_DcuR-Phosphorylated	0.0022
TFBS_RhaS-&alpha;-L-rhamnopyranose	0.0022
TFBS_GadE	0.0022
regulon_CRP,TorR_CRP activator TorR activator	0.0021
TFBS_FhlA-formate	0.0021
TFBS_MqsA	0.0021
codon_TAG_(-3)	0.0021
TFBS_GalS-&beta;-D-galactose	0.0021
TFBS_GalR-&beta;-D-galactose	0.0021
TFBS_NrdR-Zn<SUP>2+</SUP>	0.0021
TFBS_Ada	0.002
TFBS_AscG	0.002
Shine-Dalgarno_(-1)	0.002
TFBS_RutR	0.002
TFBS_GcvA	0.0019
TFBS_RcsAB	0.0019
regulon_LeuO_LeuO repressor	0.0019
regulon_CRP,CpxR_CRP activator CpxR repressor	0.0019
TFBS_RcdA	0.0019
Shine-Dalgarno_(+1)	0.0018
TFBS_FeaR	0.0018
TFBS_ArgP-arginine	0.0017
TFBS_AcrR	0.0017
TFBS_PepA	0.0017
TFBS_UlaR	0.0017
TFBS_Cbl	0.0017
TFBS_BaeR-Phosphorylated	0.0017
TFBS_PuuR	0.0017
TFBS_IclR-pyruvate	0.0016
TFBS_MelR-melibiose	0.0016
TFBS_DpiA-P<sup>asp</sup>	0.0016
TFBS_Zur-Zn<SUP>2+</SUP>	0.0015
TFBS_SgrR	0.0015
TFBS_RstA-Phosphorylated	0.0014
TFBS_CaiF-L-carnitine	0.0014
TFBS_MprA	0.0014
TFBS_LacI	0.0014
TFBS_TorR-Phosphorylated	0.0013
TFBS_MetR-L-homocysteine	0.0013
TFBS_CreB-Phosphorylated	0.0012
TFBS_HprR-Phosphorylated	0.0012
TFBS_CueR-Cu<SUP>+</SUP>	0.0012
TFBS_SdiA	0.0012
TFBS_AsnC	0.0012
TFBS_TyrR	0.0012
TFBS_NanR	0.0012
TFBS_QseB-Phosphorylated	0.0011
TFBS_YqjI	0.0011
TFBS_PspF	0.0011
TFBS_CusR-P<sup>asp</sup>	0.0011
TFBS_IscR-2Fe-2S	0.0011
TFBS_PrpR-(2<i>S</i>,3<i>S</i>)-2-methylcitrate	0.001
TFBS_HigB-HigA	0.001
TFBS_RelB-RelE	0.001
TFBS_MurR	0.001
TFBS_LldR	0.00099
TFBS_YqhC	0.00099
TFBS_IdnR-5-ketogluconate	0.00097
TFBS_MngR	0.00095
TFBS_MarR	0.00095
TFBS_McbR	0.00093
TFBS_KdgR	0.0009
TFBS_SutR	0.0009
TFBS_MazE-MazF	0.0009
TFBS_BirA-biotinyl-5'-adenylate	0.00088
TFBS_MazE	0.00088
TFBS_TorR-TorI	0.00086
TFBS_RbsR	0.00086
TFBS_UhpA-Phosphorylated	0.00086
TFBS_NorR	0.00084
TFBS_AtoC-Phosphorylated	0.00084
TFBS_HU	0.00084
TFBS_ChbR	0.00082
TFBS_ChbR-<i>N</i>-monoacetylchitobiose 6'-phosphate	0.00082
TFBS_UvrY-Phosphorylated	0.00082
TFBS_TyrR-phenylalanine	0.00078
TFBS_FabR	0.00078
TFBS_MelR	0.00078
TFBS_IlvY	0.00078
TFBS_IlvY-(<i>S</i>)-2-acetolactate	0.00078
TFBS_MalI	0.00078
TFBS_Dan-L-tartrate	0.00078
TFBS_RhaS	0.00075
TFBS_AlaS-L-alanine	0.00075
TFBS_TreR	0.00073
TFBS_AraC	0.00073
TFBS_RhaR-&alpha;-L-rhamnopyranose	0.00073
TFBS_ZraR-Phosphorylated	0.00073
TFBS_AllR-allantoin	0.00073
TFBS_DinJ-YafQ	0.00073
TFBS_PutA	0.00065
TFBS_MetR	0.00065
TFBS_RcnR	0.00065
TFBS_BtsR-Phosphorylated	0.00065
TFBS_MraZ	0.00065
TFBS_NikR-Ni<SUP>2+</SUP>	0.00062
TFBS_HigA	0.0006
TFBS_AidB	0.00058
TFBS_YefM	0.00058
TFBS_YefM-YoeB	0.00058
TFBS_XapR-xanthosine	0.00056
TFBS_PdeL	0.00054
TFBS_ArsR	0.00052
TFBS_EnvR	0.00052
TFBS_RelB	0.00052
TFBS_LldR-(<i>S</i>)-lactate	0.0005
TFBS_YpdB-Phosphorylated	0.00047
TFBS_ZntR-Zn<SUP>2+</SUP>	0.00047
TFBS_CspA	0.00045
TFBS_DicA	0.00045
TFBS_BluR	0.00045
TFBS_CecR	0.00045
TFBS_GadE-RcsB	0.00045
TFBS_BetI	0.00043
TFBS_RbsR-D-ribose	0.00043
TFBS_HyfR	0.00039
TFBS_FadR-acyl-CoA	0.00039
TFBS_ExuR-&alpha;-D-galacturonate, &alpha;-D-glucuronate	0.00039
TFBS_CynR	0.00039
TFBS_CynR-cyanate	0.00039
TFBS_KdpE-Phosphorylated	0.00039
TFBS_NemR	0.00037
TFBS_IdnR	0.00034
TFBS_UidR	0.00034
TFBS_AllS-(<i>S</i>)-(+)-allantoin	0.00034
TFBS_GlcC-glycolate	0.00032
TFBS_MhpR-3HPP	0.00032
TFBS_TdcA	0.00032
TFBS_PgrR	0.00032
TFBS_HcaR	0.00028
TFBS_HcaR-HCA	0.00028
TFBS_TdcR	0.00026
amino_acid_U_(+3)	6.5e-05
amino_acid_U_(-1)	6.5e-05
amino_acid_U_(-2)	6.5e-05
gene_tmRNA_(+1)	0
gene_tmRNA_(+3)	0
gene_tmRNA_(-1)	0
gene_tmRNA_(-2)	0
gene_tmRNA_(-3)	0
COG_W_(+3)	0
COG_W_(-2)	0
COG_X_(-1)	0
COG_A_(+1)	0
COG_A_(+3)	0
COG_A_(-1)	0
COG_A_(-2)	0
amino_acid_U_(+1)	0
amino_acid_U_(+2)	0
amino_acid_U_(-3)	0
repeat_region_(-1)	0
